# Supplementary material for: Mechanism-based approach in designing patient-specific combination therapies for nonsense mutation diseases
Source: Nucleic Acids Res. 2025 Mar 29;53(6):gkaf216. doi: 10.1093/nar/gkaf216 (PMC11954524; doi:10.1093/nar/gkaf216)
Supplement: gkaf216_Supplemental_Files [file gkaf216_supplemental_files.zip]

Archive with 2 entries (2 files):
- Bhat et al, Figure S1.pptx
- Bhat et al.  - SUPPLEMENTARY INFORMATION .docx
